# Supplementary material for: Exploring the role of differentially expressed metabolic genes and their mechanisms in bone metastatic prostate cancer
Source: PeerJ. 2023 Apr 12;11:e15013. doi: 10.7717/peerj.15013 (PMC10105558; doi:10.7717/peerj.15013)
Supplement: Supplemental Information 3 [file peerj-11-15013-s003.zip]

Archive with 23 entries (16 files):
- rawdata and plot/
- rawdata and plot/rawdata.xlsx
- rawdata and plot/scratch assay/
- rawdata and plot/scratch assay/EC-H.jpg
- rawdata and plot/scratch assay/EC.jpg
- rawdata and plot/scratch assay/NC-H.jpg
- rawdata and plot/scratch assay/NC.jpg
- rawdata and plot/scratch assay/OE-CRISP3.jpg
- rawdata and plot/scratch assay/OE-CRISP3H.jpg
- rawdata and plot/WB/
- rawdata and plot/WB/Snail 29kda/
- rawdata and plot/WB/Snail 29kda/Snail 29kda (2).tif
- rawdata and plot/WB/Snail 29kda/Snail 29kda (3).tif
- rawdata and plot/WB/Snail 29kda/Snail 29kda.tif
- rawdata and plot/WB/Vimentin 55kda/
- rawdata and plot/WB/Vimentin 55kda/Vimentin 55kda (2).tif
- rawdata and plot/WB/Vimentin 55kda/Vimentin 55kda.tif
- rawdata and plot/WB/β-catenin 95kda/
- rawdata and plot/WB/β-catenin 95kda/β-catenin 95kda (3).tif
- rawdata and plot/WB/β-catenin 95kda/β-catenin 95kda.tif
- rawdata and plot/WB/β-Tubulin 55kda/
- rawdata and plot/WB/β-Tubulin 55kda/β-Tubulin_400ms (2).png
- rawdata and plot/WB/β-Tubulin 55kda/β-Tubulin_400ms.png
